# Supplementary material for: Excellent Hole Mobility and Out–of–Plane Piezoelectricity in X–Penta–Graphene (X = Si or Ge) with Poisson’s Ratio Inversion
Source: Nanomaterials (Basel). 2024 Aug 17;14(16):1358. doi: 10.3390/nano14161358 (PMC11357275; doi:10.3390/nano14161358)
Supplement: Supplementary file 1 [file nanomaterials-14-01358-s001.zip]

Archive with 1 entries (1 files):
- nanomaterials-3118193-supplementary.pdf
